# Supplementary material for: A Pharmacoinformatics Analysis of Artemisinin Targets and de novo Design of Hits for Treating Ulcerative Colitis
Source: Front Pharmacol. 2022 Mar 18;13:843043. doi: 10.3389/fphar.2022.843043 (PMC8971781; doi:10.3389/fphar.2022.843043)
Supplement: Supplementary file 1 [file DataSheet1.ZIP]

Archive with 4 entries (4 files):
- Supplementary Figure 2.tif
- Supplementary Figure 3.tif
- Supplementary Table.xlsx
- Supplementary Figure 1.tif
