# Supplementary material for: A Pharmacoinformatics Analysis of Artemisinin Targets and de novo Design of Hits for Treating Ulcerative Colitis
Source: Front Pharmacol. 2022 Mar 18;13:843043. doi: 10.3389/fphar.2022.843043 (PMC8971781; doi:10.3389/fphar.2022.843043)
Supplement: Supplementary file 1 [file DataSheet1.ZIP › Supplementary Table.xlsx]

## Sheet: Supplementary Table 1
Supplementary Table 1: The details of the kernel proteins
Protein	PDBID	Binding site
RELA	2RAM	Gly40, Arg41, Ala43, Gly44, Gly92, Lys93, Cys95, Asn115, Gly117, Ile118, Gln119
MMP9	1ITV	GLU14, GLU60, ARG106, ASP151, GLN154
MAPK1	4GT3	ASP316, ASP319, LUE113, LUE119, HIS123, TYR126, LUE155, THR157, and THR158
OSMR	alphafold	Ser178, Cys179, Gly210, Thr211, Asn212, Tyr214
VEGFA	1BJ1	Gln89, His90, Glu93
HLA-DQB1	1S9V	GLU86
CASP3	1NME	ARG64, SER120, HIS121, GLY122, GLN161, CYS163
TGFBR2	5E92	GLY251, GLY253, ARG254, PHE255, ALA256, VAL258, ALA275, LYS277, THR325, ALA326, HIS328, ASN332, SER383, LEU386, ASP397
CD14	4GLP	LYS71, ARG72, ARG80, LYS87, ARG92, TRP45, PPHE49, VAL52, PHE69, TYR82, LUE89
BCL2	1GJH	ASP103, PHE104, TYR108, VAL133, ASN143, TRP144, PHE153, VAL199
CXCL12	2K03	LYS1, ARG8, LYS27, ASN30, ARG41, GLN48, LYS243,LYS224, HIS225
FGFR2	7KIE	LEU487, GLU489, GLY490, CYS491, VAL495, ALA515, VAL564, GLU565, TYR566, ALA567, SER568, GLY570, LEU633
MYC	2L7V	THR4, GLY5, ALA6, GLY7, GLY8, GLY21, GLY22
MAF1	3NR5	PHE89, PHE96, LYS97, LYS100, PRO101
HIF1A	4H6J	Cys255
FOS	1S9K	ARG144, ARG146, ASN147, LYS148, LYS153, ARG155, ARG157
CISH	AF-Q9NSE2-F1-model_v1	VAL164, ALA165, ARG233, LEU258
BCL3	1K1A	ARG230, ASP261, ASN293, ASN295, GLY301, SER328, GLY352
FGFR3	4K33	GLU555, ALA558, LYS508,
BMP7	1LX5	CYS38, TYR78, ASN80, CYS136
DDIT4	3LQ9	LEU99, LEU100, LEU147, VAL149, LEU163, GLN162
HSPA1A	5AQX	THR14, TYR15, THR37, GLY202, GLY230, GLU268, LYS271, ARG272, SER275, ARG342, ASP366
TNFSF10	1D4V	ASN134, THR135, LEU136, SER137, ASN140, LEU147-GLU155
GALNT2	5AJN	PHE280, LYS281-ASP283, ASN475-GLN480
MAGI2	AF-Q86UL8-F1-model_v1	VAL138, PRO139, LEU196, VAL199, ASN218, VAL221

## Sheet: Supplementary Table 2
Supplementary Table 2: The reasonable structure of the de novo designed compounds
ID	Affinity(kcal/mol)	Formula	SMLIES	Synthetic Accessibility
941	-9.63	C14H27N3O7	O1O[C@H](O[C@H]2OC(=O)C[C@@H]([C@@H]12)CCCNCCNO)CCCNO	75.99
961	-9.29	C12H23N3O8	O1O[C@H](O[C@H]2OC(=O)CC[C@@H]12)[C@@H](N(CCNO)O)CCCNO	75.22
528	-9.1	C11H20N2O9	O1O[C@H](O[C@H]2OC(=O)CC[C@@]12[C@@H](CNO)O)[C@H](CCNO)O	74.94
379	-9.05	C13H23NO9	O1O[C@H](O[C@H]2OC(=O)[C@@H](C[C@@]12[C@@H](CNO)O)CO)CCCOC	74.92
498	-8.88	C11H20N2O8	O1O[C@H](O[C@H]2OC(=O)CC[C@@]12[C@@H](CNO)O)[C@H](CCO)N	75.47
27	-8.73	C14H26N2O9	O1O[C@H](O[C@H]2OC(=O)[C@@H]([C@@H]([C@@H]12)OC)CO)C[C@@H](NCCNO)CCO	74.58
492	-8.72	C11H20N2O8	O1O[C@H](O[C@H]2OC(=O)CC[C@@]12[C@@H](CNO)O)[C@@H](CCO)N	75.47
524	-8.7	C12H21NO8	O1O[C@H](O[C@H]2OC(=O)CC[C@@]12[C@@H](CNO)O)CCCOC	76.27
223	-8.58	C11H20N2O8	O1O[C@H](O[C@H]2OC(=O)CC[C@@]12[C@@H](CNO)O)CCCNO	76.27
1060	-8.56	C11H18O10	O1O[C@H](O[C@H]2OC(=O)C[C@@H]([C@@H]12)CCOC(O)O)[C@H](OO)C	75.86
1014	-8.43	C10H16O11	O1O[C@H](O[C@H]2OC(=O)CC[C@@]12COO)C(COO)COO	76.58
1037	-8.41	C11H19NO9	O1OCO[C@H]2OC(=O)C[C@@H]([C@@H]12)CCN(O)CCOC(O)O	76.34
472	-8.33	C9H17N3O8	O1O[C@H](O[C@H]2OC(=O)CC[C@@]12[C@@H](CNO)O)[C@H](NO)N	76.01
52	-8.3	C13H24N2O8	O1O[C@H](O[C@H]2OC(=O)C[C@@H]([C@@H]12)OC)C[C@@H](NCCNO)CCO	75.81
317	-8.27	C9H17N3O8	O1O[C@H](O[C@H]2OC(=O)CC[C@@]12[C@@H](CNO)O)[C@@H](NO)N	76.01
515	-8.13	C13H22O11	O1O[C@H](O[C@H]2OC(=O)[C@@H](C[C@@H]12)CO)[C@@H](OO)COCCCCOO	75.11
327	-8.12	C11H20N2O9	O1O[C@H](O[C@H]2OC(=O)CC[C@@H]12)[C@@H](NOCC[C@H](ON)O)CO	75.55
670	-8.12	C12H22N2O7	O1O[C@H](O[C@H]2OC(=O)CC[C@@H]12)[C@H](CNO)CCCCNO	77.15
862	-8.11	C10H19N3O7	O1OCO[C@H]2OC(=O)C[C@@H]([C@@H]12)CN(O)[C@@H](CNO)CN	76.93
486	-8.09	C10H17NO9	O1O[C@H](O[C@H]2OC(=O)CC[C@@]12[C@@H](CNO)O)[C@H](OO)C	76.01
1096	-8.08	C10H18N2O8	O1O[C@H](O[C@H]2OC(=O)CC[C@@]12[C@@H](CNO)O)CCNO	76.81
65	-8.06	C12H22N2O7	O1O[C@H](O[C@H]2OC(=O)C[C@@H]([C@@H]12)OC)C[C@@H](NCCNO)C	76.48
1072	-8.06	C10H18N2O8	O1O[C@H](O[C@H]2OC(=O)CC[C@@H]12)[C@H](N(O)CCNO)CO	76.82
295	-8.05	C9H15NO9	O1O[C@H](O[C@H]2OC(=O)CC[C@@]12[C@@H](CNO)O)COO	77.34
407	-8.05	C12H21NO8	O1O[C@H](O[C@H]2OC(=O)C[C@@H]([C@@H]12)COCCC)[C@H](OO)CN	76.88
799	-8.03	C10H19N3O8	O1O[C@H](O[C@H]2OC(=O)C[C@@H]([C@@H]12)CNO)CN(CCNO)O	76.7
613	-8.01	C11H19NO9	O1O[C@H](O[C@H]2OC(=O)C[C@@H]([C@@H]12)CCCNO)C[C@H](OO)O	76.62
182	-8.01	C11H19NO8	O1O[C@H](O[C@H]2OC(=O)CC[C@@H]12)[C@@H](OOCCCNO)C	77.33
1069	-7.95	C13H25N3O9	O1O[C@H](O[C@H]2OC(=O)CC[C@@H]12)[C@](N(O)CCN(CCCNO)O)(C)O	72.18
299	-7.93	C10H17NO9	O1O[C@H](O[C@H]2OC(=O)C[C@@H]([C@@H]12)CC[C@H](ON)O)COO	76.92
435	-7.91	C10H18N2O7	O1O[C@H](O[C@H]2OC(=O)CC[C@@]12CNO)[C@H](CNO)C	77.16
508	-7.88	C11H19NO8	O1O[C@H](O[C@H]2OC(=O)CC[C@@]12CNO)CC[C@@H](OO)C	76.49
922	-7.88	C11H19NO8	O1O[C@H](O[C@H]2OC(=O)CC[C@@H]12)CCCNC[C@H](OO)O	77.06
994	-7.87	C11H18O11	O1O[C@H](O[C@H]2OC(=O)C[C@@H]([C@@H]12)CCOC(O)O)[C@@H](COO)O	75.32
39	-7.86	C12H23N3O7	O1O[C@H](O[C@H]2OC(=O)CC[C@@H]12)C[C@@H](NCCNO)CCNO	76.44
556	-7.86	C11H20N2O7	O1O[C@H](O[C@H]2OC(=O)C[C@@H]([C@@H]12)CCNO)CCCNO	77.86
160	-7.84	C10H18N2O9	O1O[C@H](O[C@H]2OC(=O)C[C@@H]([C@@H]12)CC[C@H](ON)O)C(O)(O)N	74.45
551	-7.83	C12H20O10	O1O[C@H](O[C@H]2OC(=O)CC[C@@H]12)[C@@H](OO)COCCCCOO	76.48
724	-7.82	C10H18N2O8	O1O[C@H](O[C@H]2OC(=O)C[C@@H]([C@@H]12)CNO)[C@H](CCNO)O	77.19
1017	-7.82	C9H15NO9	O1O[C@H](O[C@H]2OC(=O)CC[C@@]12COO)[C@H](NO)CO	77.38
732	-7.81	C10H19N3O7	O1O[C@H](O[C@H]2OC(=O)C[C@@H]([C@@H]12)CCNO)[C@H](CNO)N	77.19
55	-7.8	C9H16N2O8	O1O[C@H](O[C@H]2OC(=O)CC[C@@]12CNO)[C@H](NO)CO	77.38
616	-7.77	C10H19N3O8	O1O[C@H](O[C@H]2OC(=O)CC[C@@H]12)CN(C[C@@H](NO)CNO)O	76.57
704	-7.75	C12H22N2O5	O1O[C@H](O[C@H]2OC(=O)CC[C@@H]12)CCCNCCCN	78.79
855	-7.75	C10H18N2O7	O1OCO[C@H]2OC(=O)C[C@@H]([C@@H]12)CN(O)[C@@H](CNO)C	77.1
291	-7.75	C9H15NO9	O1O[C@H](O[C@H]2OC(=O)CC[C@@]12COO)[C@@H](NO)CO	77.38
533	-7.74	C9H16N2O8	O1O[C@H](O[C@H]2OC(=O)CC[C@@]12CNO)[C@@H](NO)CO	77.38
856	-7.74	C12H22N2O6	O1O[C@H](O[C@H]2OC(=O)C[C@@H]([C@@H]12)CCCN)[C@@H](CNO)C	77.19
566	-7.69	C11H20N2O7	O1O[C@H](O[C@H]2OC(=O)CC[C@@H]12)[C@@H](N(O)CCCNO)C	76.6
908	-7.69	C11H20N2O8	O1O[C@H](O[C@H]2OC(=O)CC[C@@H]12)C[C@H](NO)[C@H](CCNO)O	76.04
689	-7.68	C10H17NO9	O1O[C@H](O[C@H]2OC(=O)CC[C@@H]12)[C@@H](NO)CC[C@H](OO)O	76.61
1008	-7.68	C9H15NO9	O1O[C@H](O[C@H]2OC(=O)CC[C@@]12COO)[C@H](OO)CN	77.38
290	-7.67	C11H19NO7	O1O[C@H](O[C@H]2OC(=O)CC[C@@]12CNO)COCCC	77.95
399	-7.67	C10H17NO9	O1O[C@H](O[C@H]2OC(=O)CC[C@@]12COO)[C@H](CCNO)O	76.62
850	-7.67	C11H20N2O6	O1O[C@H](O[C@H]2OC(=O)C[C@@H]([C@@H]12)CCNO)CCCN	78.39
237	-7.66	C12H20O8	O1O[C@H](O[C@H]2OC(=O)C[C@@H]([C@@H]12)COCCC)[C@@H](OO)C	77.19
810	-7.66	C11H20N2O6	O1OCO[C@H]2OC(=O)C[C@@H]([C@@H]12)CCCNCCNO	78.97
463	-7.62	C10H17NO8	O1O[C@H](O[C@H]2OC(=O)C[C@@H]([C@@H]12)CCCNO)COO	78.39
1054	-7.62	C11H21N3O8	O1O[C@H](O[C@H]2OC(=O)CC[C@@]12CCNO)[C@@H](CNO)N(C)O	74.93
894	-7.61	C10H17NO8	O1O[C@H](O[C@H]2OC(=O)CC[C@@]12COO)CCCNO	77.95
559	-7.61	C12H22N2O6	O1O[C@H](O[C@H]2OC(=O)CC[C@@H]12)[C@H](CN(O)[C@H](C)CN)C	75.73
194	-7.61	C10H18N2O7	O1O[C@H](O[C@H]2OC(=O)C[C@@H]([C@@H]12)CNO)[C@H](CCO)N	77.73
178	-7.6	C9H17N3O7	O1O[C@H](O[C@H]2OC(=O)CC[C@@]12CNO)[C@H](CNO)N	77.16
271	-7.57	C10H18N2O7	O1O[C@H](O[C@H]2OC(=O)CC[C@@]12CNO)[C@@H](CNO)C	77.16
800	-7.56	C11H20N2O6	O1O[C@H](O[C@H]2OC(=O)C[C@@H]([C@@H]12)CCCN)[C@H](NO)C	77.73
841	-7.56	C11H20N2O7	O1O[C@H](O[C@H]2OC(=O)C[C@@H]([C@@H]12)CCNO)[C@H](CNO)C	77.19
337	-7.56	C10H18N2O7	O1O[C@@H](O[C@H]2OC(=O)C[C@@H]([C@@H]12)CCCNO)CNO	78.39
118	-7.54	C10H17NO9	O1O[C@H](O[C@H]2OC(=O)CC[C@@]12COO)CC[C@H](ON)O	76.49
935	-7.52	C11H19NO9	O1O[C@H](O[C@H]2OC(=O)CC[C@@H]12)C[C@H](OO[C@H](CNO)C)O	75.82
414	-7.51	C10H18N2O9	O1O[C@H](O[C@H]2OC(=O)CC[C@@H]12)C(O)(O)NCC[C@H](ON)O	74.86
193	-7.5	C9H16N2O8	O1O[C@H](O[C@H]2OC(=O)CC[C@@]12[C@@H](CNO)O)CNO	77.34
514	-7.49	C10H17NO8	O1O[C@H](O[C@H]2OC(=O)CC[C@@]12CO)[C@H](CCNO)O	77.16
217	-7.48	C10H16O9	O1O[C@H](O[C@H]2OC(=O)CC[C@@H]12)[C@@H](OOCCOO)C	77.86
728	-7.48	C10H18N2O6	O1O[C@H](O[C@H]2OC(=O)CC[C@@]12CNO)CCCN	78.49
350	-7.47	C11H19NO7	O1O[C@H](O[C@H]2OC(=O)C[C@@H]([C@@H]12)CNO)COCCC	78.39
683	-7.45	C11H19NO9	O1O[C@H](O[C@H]2OC(=O)CC[C@@H]12)C[C@H](OOCCCNO)O	76.75
349	-7.45	C10H17NO8	O1O[C@H](O[C@H]2OC(=O)CC[C@@]12COO)[C@H](CCO)N	77.16
46	-7.44	C10H19N3O8	O1O[C@H](O[C@H]2OC(=O)C[C@@H]([C@@H]12)CON)CN(CCNO)O	76.7
943	-7.44	C11H20N2O7	O1O[C@H](O[C@H]2OC(=O)C[C@@H]([C@@H]12)CCCNO)CCNO	77.86
279	-7.42	C10H18N2O7	O1O[C@H](O[C@H]2OC(=O)CC[C@@H]12)CN(O)CCCNO	77.9
293	-7.42	C9H15NO9	O1O[C@H](O[C@H]2OC(=O)CC[C@@]12CNO)[C@@H](COO)O	77.16
60	-7.41	C11H19NO9	O1O[C@H](O[C@H]2OC(=O)[C@@H]([C@H]([C@@H]12)OC)CN)[C@H]([C@@H](O)CO)O	76.07
171	-7.41	C8H15N3O7	O1O[C@H](O[C@H]2OC(=O)CC[C@@]12CNO)[C@H](NO)N	77.69
870	-7.4	C9H14O10	O1O[C@H](O[C@H]2OC(=O)CC[C@@]12COO)C[C@H](OO)O	77.25
410	-7.39	C10H18N2O8	O1O[C@H](O[C@H]2OC(=O)C[C@@H]([C@@H]12)C(O)(O)N)[C@H](CNO)C	75.29
710	-7.38	C11H20N2O6	O1O[C@H](O[C@H]2OC(=O)C[C@@H]([C@@H]12)CCNO)[C@H](C)CN	77.73
436	-7.38	C9H17N3O7	O1O[C@H](O[C@H]2OC(=O)C[C@@H]([C@@H]12)CNO)[C@H](CNO)N	77.73
591	-7.36	C10H17NO9	O1O[C@H](O[C@H]2OC(=O)CC[C@@]12CCNO)C[C@H](OO)O	76.82
1079	-7.36	C10H18N2O8	O1O[C@H](O[C@H]2OC(=O)CC[C@@]12CCNO)[C@](NO)(C)O	75.65
374	-7.36	C9H15NO8	O1O[C@H](O[C@H]2OC(=O)CC[C@@]12[C@@H](CNO)O)CO	77.87
105	-7.33	C10H18N2O8	O1O[C@H](O[C@H]2OC(=O)C[C@@H]([C@@H]12)CNO)CC[C@H](ON)O	76.92
430	-7.33	C10H17NO7	O1O[C@H](O[C@H]2OC(=O)CC[C@@]12CO)[C@H](CNO)C	77.69
319	-7.33	C10H18N2O8	O1O[C@H](O[C@H]2OC(=O)C[C@@H]([C@@H]12)C(O)(O)N)[C@H](CCO)N	75.29
119	-7.33	C10H18N2O7	O1O[C@H](O[C@H]2OC(=O)C[C@@H]([C@@H]12)CNO)[C@@H](CNO)C	77.73
867	-7.33	C11H20N2O7	O1O[C@H](O[C@H]2OC(=O)CC[C@@]12CCNO)[C@H](CNO)C	76.73
227	-7.32	C9H15NO9	O1O[C@H](O[C@H]2OC(=O)CC[C@@]12COO)[C@@H](CNO)O	77.16
91	-7.32	C10H16O9	O1O[C@H](O[C@H]2OC(=O)C[C@@H]([C@@H]12)CCOO)[C@@H](OO)C	77.73
962	-7.31	C9H16N2O7	O1O[C@H](O[C@H]2OC(=O)CC[C@@]12CNO)CCNO	78.49
166	-7.31	C10H18N2O7	O1OCO[C@H]2OC(=O)C[C@@H]([C@@H]12)CN(O)CCCNO	78.13
919	-7.3	C10H18N2O7	O1O[C@H](O[C@H]2OC(=O)C[C@@H]([C@@H]12)CCNO)[C@@H](NO)C	77.73
136	-7.29	C10H17NO8	O1O[C@H](O[C@H]2OC(=O)C[C@H]([C@@H]12)OC)[C@H](CCNO)O	77.77
999	-7.28	C10H18N2O7	O1O[C@H](O[C@H]2OC(=O)C[C@@H]([C@@H]12)CCNO)CCNO	78.39
1056	-7.27	C10H16O9	O1O[C@H](O[C@H]2OC(=O)CC[C@@H]12)[C@H](OO)CCCOO	78.08
334	-7.25	C9H15NO8	O1O[C@@H](O[C@H]2OC(=O)C[C@@H]([C@@H]12)CNO)CCOO	78.93
122	-7.25	C9H15NO8	O1O[C@H](O[C@H]2OC(=O)CC[C@@]12CO)[C@@H](NO)CO	77.91
569	-7.25	C12H22N2O6	O1OCO[C@H]2OC(=O)C[C@@H]([C@@H]12)CC[C@H](N)CCCNO	77.68
825	-7.24	C11H20N2O6	O1O[C@H](O[C@H]2OC(=O)C[C@@H]([C@@H]12)CCCN)[C@@H](NO)C	77.73
211	-7.24	C8H15N3O7	O1O[C@H](O[C@H]2OC(=O)CC[C@@]12CNO)[C@@H](NO)N	77.69
635	-7.21	C9H16N2O7	O1O[C@H](O[C@H]2OC(=O)C[C@@H]([C@@H]12)CCNO)CNO	78.93
573	-7.2	C10H17NO7	O1O[C@H](O[C@H]2OC(=O)C[C@@H]([C@@H]12)CCCN)COO	78.93
956	-7.19	C10H18N2O7	O1O[C@H](O[C@H]2OC(=O)C[C@@H]([C@@H]12)CCCNO)CNO	78.39
5	-7.18	C11H20N2O6	O1O[C@H](O[C@H]2OC(=O)CC[C@@H]12)C[C@@H](NCCNO)C	77.64
233	-7.18	C10H17NO8	O1O[C@H](O[C@H]2OC(=O)CC[C@@]12COO)[C@@H](CNO)C	77.16
270	-7.18	C10H17NO7	O1O[C@H](O[C@H]2OC(=O)C[C@@H]([C@@H]12)OC)[C@H](CCO)N	78.3
502	-7.18	C9H15NO8	O1O[C@H](O[C@H]2OC(=O)CC[C@@]12CO)[C@H](OO)CN	77.91
624	-7.18	C9H15NO9	O1O[C@H](O[C@H]2OC(=O)C[C@@H]([C@@H]12)CNO)C[C@H](OO)O	77.69
81	-7.17	C8H15N3O7	O1O[C@H](O[C@H]2OC(=O)C[C@@H]([C@@H]12)CNO)[C@H](NO)N	78.26
185	-7.17	C11H19NO8	O1O[C@@](O[C@H]2OC(=O)CC[C@@H]12)(CNO)CC[C@@H](OO)C	76.42
838	-7.15	C10H19N3O8	O1O[C@H](O[C@H]2OC(=O)[C@@H](C[C@@H]12)CNO)CN(CCNO)O	76.53
622	-7.15	C9H16N2O7	O1O[C@H](O[C@H]2OC(=O)C[C@@H]([C@@H]12)CNO)[C@H](NO)C	78.26
126	-7.14	C10H17NO7	O1O[C@H](O[C@H]2OC(=O)C[C@H]([C@@H]12)OC)[C@H](CNO)C	78.3
268	-7.13	C10H17NO7	O1O[C@H](O[C@H]2OC(=O)C[C@@H]([C@@H]12)CO)[C@H](CCO)N	78.26
550	-7.13	C10H18N2O7	O1O[C@H](O[C@H]2OC(=O)CC[C@@]12CNO)[C@H](CCN)O	77.16
1098	-7.12	C11H19NO10	O1O[C@H](O[C@H]2OC(=O)C[C@@H]([C@@H]12)CCOC(O)O)[C@](NO)(C)O	73.98
821	-7.12	C10H18N2O7	O1O[C@H](O[C@H]2OC(=O)C[C@@H]([C@@H]12)CNO)[C@H](CNO)C	77.73
602	-7.11	C9H15NO9	O1O[C@H](O[C@H]2OC(=O)CC[C@@H]12)[C@@H](NO)C[C@H](OO)O	77.24
289	-7.09	C10H18N2O8	O1O[C@H](O[C@H]2OC(=O)CC[C@@H]12)[C@@H](CNO)CC(O)(O)N	75.7
545	-7.08	C10H17NO7	O1O[C@H](O[C@H]2OC(=O)C[C@H]([C@@H]12)OC)[C@H](CCO)N	78.3
416	-7.08	C9H15NO8	O1O[C@H](O[C@H]2OC(=O)CC[C@@]12CO)[C@@H](OO)CN	77.91
111	-7.08	C9H15NO9	O1O[C@H](O[C@H]2OC(=O)CC[C@@H]12)[C@H](OO)[C@@H](NO)CO	77.75
401	-7.06	C9H15NO8	O1O[C@H](O[C@H]2OC(=O)CC[C@@]12CNO)[C@H](OO)C	77.69
395	-7.05	C10H18N2O8	O1O[C@H](O[C@H]2OC(=O)C[C@@H]([C@@H]12)C(O)(O)N)CCCNO	75.95
157	-7.05	C10H18N2O8	O1O[C@H](O[C@H]2OC(=O)C[C@@H]([C@@H]12)C(O)(O)N)[C@@H](CNO)C	75.29
138	-7.05	C9H15NO8	O1O[C@H](O[C@H]2OC(=O)C[C@@H]([C@@H]12)CNO)[C@@H](OO)C	78.26
140	-7.04	C9H14O10	O1O[C@H](O[C@H]2OC(=O)CC[C@@]12COO)[C@@H](COO)O	77.16
14	-7.03	C9H15NO9	O1O[C@H](O[C@H]2OC(=O)C[C@@H]([C@@H]12)CON)[C@@H](COO)O	77.73
657	-7.02	C8H13NO8	O1O[C@H](O[C@H]2OC(=O)CC[C@@]12CNO)COO	79.02
339	-7.02	C10H17NO8	O1O[C@](O[C@H]2OC(=O)CC[C@@H]12)(CC[C@H](ON)O)CO	76.95
224	-7.02	C9H15NO9	O1OCO[C@H]2OC(=O)[C@@H](C[C@@]12[C@@H](CNO)O)COO	77.37
740	-7.01	C8H14N2O7	O1O[C@H](O[C@H]2OC(=O)CC[C@@]12CNO)CNO	79.02
219	-7.01	C9H15NO8	O1O[C@H](O[C@H]2OC(=O)C[C@@H]([C@@H]12)OC)[C@H](OO)CN	78.52
423	-7	C10H17NO7	O1O[C@H](O[C@H]2OC(=O)CC[C@@]12CO)[C@@H](CNO)C	77.69
455	-6.99	C9H15NO8	O1OCO[C@H]2OC(=O)[C@@H](C[C@@]12[C@@H](CNO)O)CO	77.9
243	-6.97	C9H15NO8	O1O[C@H](O[C@H]2OC(=O)C[C@H]([C@@H]12)OC)[C@@H](CNO)O	78.3
517	-6.97	C10H17NO7	O1O[C@H](O[C@H]2OC(=O)CC[C@@]12CO)CCCNO	78.49
44	-6.97	C10H18N2O7	O1O[C@H](O[C@H]2OC(=O)[C@@H](C[C@@H]12)CN)[C@H](CCNO)O	77.55
266	-6.97	C9H15NO8	O1O[C@H](O[C@H]2OC(=O)C[C@@H]([C@@H]12)CO)[C@@H](NO)CO	78.48
958	-6.96	C10H17NO8	O1O[C@H](O[C@H]2OC(=O)CC[C@@]12COO)[C@H](CNO)C	77.16
239	-6.96	C9H15NO8	O1O[C@H](O[C@H]2OC(=O)C[C@H]([C@@H]12)OC)[C@@H](NO)CO	78.52
491	-6.96	C10H17NO8	O1O[C@H](O[C@H]2OC(=O)[C@@H](C[C@@H]12)CO)[C@H](CCNO)O	77.55
415	-6.96	C9H15NO8	O1O[C@H](O[C@H]2OC(=O)C[C@@H]([C@@H]12)CO)[C@@H](CNO)O	78.26
56	-6.96	C11H19NO10	O1O[C@H](O[C@H]2OC(=O)[C@@H]([C@H]([C@@H]12)OCCOO)CN)[C@H](CO)O	76
687	-6.96	C9H15NO8	O1O[C@H](O[C@H]2OC(=O)CC[C@@H]12)[C@H](OO)CCNO	78.62
949	-6.95	C10H18N2O8	O1O[C@H](O[C@H]2OC(=O)[C@@H](C[C@@H]12)CNO)[C@H](CCNO)O	77.02
499	-6.95	C9H15NO8	O1O[C@H](O[C@H]2OC(=O)CC[C@@H]12)[C@H](OO)[C@H](N)CO	78.06
466	-6.95	C9H15NO8	O1O[C@H](O[C@H]2OC(=O)C[C@@H]([C@@H]12)CO)[C@H](OO)CN	78.48
661	-6.94	C11H20N2O6	O1O[C@H](O[C@H]2OC(=O)CC[C@@]12CCNO)[C@@H](C)CN	77.26
427	-6.94	C10H17NO8	O1O[C@H](O[C@H]2OC(=O)[C@@H](C[C@@H]12)COO)[C@H](CCO)N	77.55
249	-6.93	C9H15NO10	O1O[C@H](O[C@H]2OC(=O)C[C@@H]([C@@H]12)C(O)(O)N)[C@@H](COO)O	75.29
865	-6.92	C8H13NO9	O1O[C@H](O[C@H]2OC(=O)CC[C@@]12COO)C(O)(N)O	76.69
301	-6.92	C9H15NO8	O1O[C@H](O[C@H]2OC(=O)CC[C@@]12CNO)[C@@H](OO)C	77.69
1	-6.92	C9H16N2O7	O1O[C@H](O[C@H]2OC(=O)CC[C@@H]12)[C@H](NO)CN(C)O	77.55
995	-6.92	C9H16N2O7	O1O[C@H](O[C@H]2OC(=O)CC[C@@H]12)[C@H](NO)CN(C)O	77.55
298	-6.91	C11H19NO8	O1O[C@H](O[C@H]2OC(=O)CC[C@@H]12)[C@@H](CNO)C[C@H](OO)C	76.84
74	-6.91	C10H17NO7	O1O[C@H](O[C@H]2OC(=O)C[C@@H]([C@@H]12)CO)[C@@H](CCO)N	78.26
866	-6.9	C9H16N2O7	O1O[C@H](O[C@H]2OC(=O)CC[C@@H]12)C(CNO)CNO	78.88
300	-6.89	C8H15N3O8	O1O[C@H](O[C@H]2OC(=O)C[C@@H]([C@@H]12)C(O)(O)N)[C@H](NO)N	75.82
1031	-6.89	C10H18N2O8	O1O[C@H](O[C@H]2OC(=O)C[C@@H]([C@@H]12)CCNO)[C@](NO)(C)O	75.84
172	-6.89	C10H17NO7	O1O[C@H](O[C@H]2OC(=O)C[C@@H]([C@@H]12)CO)CCCNO	78.93
198	-6.88	C11H18O8	O1O[C@H](O[C@H]2OC(=O)CC[C@@]12COO)CCCOC	77.95
241	-6.88	C9H14O9	O1O[C@H](O[C@H]2OC(=O)CC[C@@]12COO)[C@@H](OO)C	77.69
75	-6.87	C10H17NO7	O1O[C@H](O[C@H]2OC(=O)CC[C@@H]12)[C@@H](CNO)COC	78.75
149	-6.86	C9H16N2O7	O1O[C@H](O[C@H]2OC(=O)C[C@H]([C@@H]12)OC)[C@H](CNO)N	78.3
393	-6.86	C9H14O9	O1O[C@H](O[C@H]2OC(=O)CC[C@@]12CO)[C@@H](COO)O	77.69
231	-6.85	C10H18N2O7	O1O[C@H](O[C@H]2OC(=O)CC[C@@H]12)C(CNO)(C)CNO	77.22
135	-6.85	C10H17NO7	O1O[C@H](O[C@H]2OC(=O)C[C@@H]([C@@H]12)CO)[C@@H](CNO)C	78.26
370	-6.84	C9H16N2O7	O1O[C@H](O[C@H]2OC(=O)C[C@@H]([C@@H]12)CO)[C@H](CNO)N	78.26
641	-6.83	C10H17NO7	O1OCO[C@H]2OC(=O)C[C@@H]([C@@H]12)CC[C@@H](N)COO	78.57
536	-6.83	C9H15NO8	O1O[C@H](O[C@H]2OC(=O)C[C@@H]([C@@H]12)CNO)[C@H](OO)C	78.26
163	-6.82	C10H17NO8	O1O[C@H](O[C@H]2OC(=O)CC[C@@H]12)[C@H](C[C@H](ON)O)CO	77.37
655	-6.82	C11H19NO8	O1O[C@H](O[C@H]2OC(=O)CC[C@@H]12)[C@@H](CC[C@H](OO)O)CN	76.75
282	-6.82	C8H14N2O7	O1O[C@H](O[C@H]2OC(=O)CC[C@@]12CO)[C@H](NO)N	78.22
132	-6.81	C9H14O9	O1O[C@H](O[C@H]2OC(=O)CC[C@@]12COO)CCOO	78.49
773	-6.81	C8H12O9	O1O[C@H](O[C@H]2OC(=O)CC[C@@]12COO)COO	79.02
471	-6.81	C10H17NO7	O1O[C@H](O[C@H]2OC(=O)C[C@H]([C@@H]12)OC)[C@@H](CNO)C	78.3
62	-6.81	C10H17NO8	O1O[C@H](O[C@H]2OC(=O)[C@@H]([C@H]([C@@H]12)OC)CN)[C@H](CO)O	77.6
777	-6.8	C8H13NO8	O1O[C@H](O[C@H]2OC(=O)CC[C@@]12COO)CNO	79.02
77	-6.8	C10H17NO8	O1O[C@H](O[C@H]2OC(=O)C[C@H]([C@@H]12)OC)CC[C@H](ON)O	77.5
913	-6.79	C8H13NO8	O1O[C@H](O[C@H]2OC(=O)C[C@@H]([C@@H]12)CNO)COO	79.46
527	-6.79	C9H14O8	O1O[C@H](O[C@H]2OC(=O)CC[C@@]12CO)[C@@H](OO)C	78.22
69	-6.77	C9H15NO9	O1O[C@H](O[C@H]2OC(=O)C[C@@H]([C@@H]12)C(O)(O)N)[C@@H](OO)C	75.82
380	-6.77	C9H14O9	O1O[C@H](O[C@H]2OC(=O)CC[C@@H]12)[C@H](OO)[C@@H](OO)C	78.21
449	-6.77	C9H14O8	O1O[C@@H](O[C@H]2OC(=O)C[C@@H]([C@@H]12)CO)CCOO	79.46
142	-6.75	C11H18O8	O1O[C@H](O[C@H]2OC(=O)C[C@H]([C@@H]12)CO)CC[C@@H](OO)C	77.46
280	-6.74	C10H18N2O7	O1O[C@H](O[C@H]2OC(=O)[C@@H](C[C@@H]12)CNO)[C@H](CCO)N	77.55
305	-6.74	C10H17NO7	O1O[C@H](O[C@H]2OC(=O)C[C@H]([C@@H]12)CO)[C@H](CNO)C	78.26
1083	-6.73	C10H17NO9	O1O[C@H](O[C@H]2OC(=O)CC[C@@]12COO)[C@@H](CCNO)O	76.62
667	-6.7	C8H14N2O7	O1O[C@@H](O[C@H]2OC(=O)C[C@@H]([C@@H]12)CNO)CNO	79.46
179	-6.7	C10H18N2O8	O1O[C@H](O[C@H]2OC(=O)CC[C@@]12CNO)[C@@H](CCNO)O	76.62
701	-6.69	C8H14N2O8	O1O[C@H](O[C@H]2OC(=O)C[C@@H]([C@@H]12)CNO)C(O)(N)O	76.99
822	-6.69	C8H13NO8	O1O[C@H](O[C@H]2OC(=O)CC[C@@H]12)[C@H](OO)CNO	79.15
45	-6.69	C8H13NO9	O1O[C@H](O[C@H]2OC(=O)C[C@@H]([C@@H]12)CNO)C(O)(O)O	77.64
659	-6.68	C8H12O9	O1O[C@H](O[C@H]2OC(=O)CC[C@@H]12)[C@H](OO)COO	79.15
150	-6.68	C10H17NO7	O1O[C@H](O[C@H]2OC(=O)C[C@H]([C@@H]12)CO)[C@H](CCO)N	78.26
828	-6.67	C10H18N2O6	O1OCO[C@H]2OC(=O)C[C@@H]([C@@H]12)CC[C@@H](N)CNO	78.57
504	-6.67	C11H19NO9	O1O[C@H](O[C@H]2OC(=O)[C@@H](C[C@@]12CO)CO)[C@@H](CCNO)O	75.83
232	-6.65	C9H15NO8	O1O[C@H](O[C@H]2OC(=O)[C@@H](C[C@@H]12)CO)[C@@H](NO)CO	78.31
259	-6.65	C9H15NO8	O1O[C@H](O[C@H]2OC(=O)[C@@H](C[C@@H]12)CO)[C@@H](CNO)O	78.09
338	-6.65	C9H16N2O8	O1O[C@H](O[C@H]2OC(=O)C[C@H]([C@@H]12)CO)[C@H](N(NO)O)C	76.99
128	-6.64	C9H16N2O7	O1O[C@H](O[C@H]2OC(=O)C[C@@H]([C@@H]12)CO)[C@H](NO)CN	78.48
288	-6.64	C8H14N2O7	O1O[C@H](O[C@H]2OC(=O)C[C@@H]([C@@H]12)OC)[C@H](NO)N	78.83
420	-6.64	C9H15NO8	O1O[C@H](O[C@H]2OC(=O)C[C@H]([C@@H]12)CO)[C@H](NO)CO	78.48
205	-6.64	C9H14O8	O1O[C@H](O[C@H]2OC(=O)CC[C@@]12CO)CCOO	79.02
253	-6.63	C10H17NO7	O1O[C@H](O[C@H]2OC(=O)CC[C@@H]12)[C@@H](CNO)CCO	78.75
868	-6.62	C9H15NO8	O1OCO[C@H]2OC(=O)C[C@@H]([C@@H]12)C[C@H](NO)COO	78.93
633	-6.61	C9H16N2O7	O1O[C@H](O[C@H]2OC(=O)C[C@@H]([C@@H]12)CNO)CCNO	78.93
71	-6.59	C10H17NO7	O1O[C@H](O[C@H]2OC(=O)[C@@H](C[C@@H]12)CO)[C@@H](CCO)N	78.09
860	-6.58	C10H17NO8	O1O[C@H](O[C@H]2OC(=O)[C@@H](C[C@@H]12)COO)CCCNO	78.22
792	-6.57	C10H18N2O7	O1O[C@H](O[C@H]2OC(=O)[C@@H](C[C@@H]12)CNO)CCCNO	78.22
306	-6.57	C10H17NO7	O1O[C@H](O[C@H]2OC(=O)CC[C@@]12CO)[C@H](CCN)O	77.69
411	-6.57	C9H15NO9	O1O[C@H](O[C@H]2OC(=O)[C@@H](C[C@@H]12)COO)[C@H](OO)CN	77.77
434	-6.56	C9H15NO8	O1O[C@H](O[C@H]2OC(=O)C[C@H]([C@@H]12)CO)[C@@H](NO)CO	78.48
175	-6.56	C9H15NO8	O1O[C@H](O[C@H]2OC(=O)[C@@H](C[C@@H]12)CO)[C@@H](OO)CN	78.31
627	-6.55	C8H14N2O7	O1O[C@H](O[C@H]2OC(=O)C[C@@H]([C@@H]12)CNO)CNO	79.46
274	-6.55	C10H19N3O8	O1OCO[C@H]2OC(=O)C[C@@H]([C@@H]12)[C@](O[C@@H](CNO)CN)(O)N	75.2
165	-6.54	C8H13NO7	O1OCO[C@H]2OC(=O)CC[C@@]12[C@@H](CNO)O	79.25
212	-6.54	C9H16N2O8	O1OCO[C@H]2OC(=O)[C@@H](C[C@@]12[C@@H](CNO)O)CNO	77.37
247	-6.53	C8H14N2O7	O1O[C@H](O[C@H]2OC(=O)C[C@@H]([C@@H]12)CO)[C@H](NO)N	78.79
501	-6.52	C8H12O8	O1O[C@H](O[C@H]2OC(=O)CC[C@@]12CO)COO	79.55
113	-6.52	C9H14O8	O1O[C@H](O[C@H]2OC(=O)C[C@H]([C@@H]12)OC)[C@@H](OO)C	78.83
681	-6.51	C9H14O10	O1O[C@H](O[C@H]2OC(=O)[C@@H](C[C@@H]12)COO)C[C@H](OO)O	77.51
518	-6.51	C10H17NO9	O1O[C@H](O[C@H]2OC(=O)[C@@H](C[C@@H]12)COO)[C@H](CCNO)O	77.02
89	-6.51	C11H18O7	O1O[C@H](O[C@H]2OC(=O)C[C@H]([C@@H]12)OC)CCCOC	78.97
257	-6.5	C11H18O8	O1O[C@H](O[C@H]2OC(=O)CC[C@@H]12)[C@@H](OO)CCCOC	78.08
79	-6.5	C8H14N2O8	O1O[C@H](O[C@H]2OC(=O)C[C@@H]([C@@H]12)C(O)(O)N)CNO	77.02
147	-6.49	C8H14N2O7	O1O[C@H](O[C@H]2OC(=O)C[C@@H]([C@@H]12)CO)[C@@H](NO)N	78.79
606	-6.48	C9H14O10	O1O[C@H](O[C@H]2OC(=O)CC[C@@H]12)COOC[C@H](OO)O	77.59
192	-6.48	C10H17NO7	O1O[C@H](O[C@H]2OC(=O)[C@@H](C[C@@H]12)CO)[C@@H](CNO)C	78.09
462	-6.47	C8H13NO7	O1O[C@H](O[C@H]2OC(=O)CC[C@@]12CNO)CO	79.55
373	-6.47	C10H17NO8	O1O[C@H](O[C@H]2OC(=O)[C@@H](C[C@@H]12)COO)[C@@H](CNO)C	77.55
329	-6.47	C10H17NO8	O1O[C@H](O[C@H]2OC(=O)[C@@H](C[C@@H]12)CO)CC[C@H](ON)O	77.28
72	-6.46	C10H17NO9	O1O[C@H](O[C@H]2OC(=O)[C@@H](C[C@@H]12)COO)CC[C@H](ON)O	76.75
481	-6.46	C9H16N2O7	O1O[C@H](O[C@H]2OC(=O)C[C@H]([C@@H]12)CO)[C@H](CNO)N	78.26
278	-6.44	C9H15NO9	O1O[C@H](O[C@H]2OC(=O)C[C@@H]([C@@H]12)C(O)(O)N)CCOO	76.48
1009	-6.44	C10H16O10	O1OCO[C@H]2OC(=O)[C@@H]([C@@H]([C@@H]12)CCOC(O)O)COO	77.1
325	-6.44	C9H15NO8	O1O[C@H](O[C@H]2OC(=O)[C@@H](C[C@@H]12)CO)[C@H](OO)CN	78.31
478	-6.41	C10H17NO7	O1O[C@H](O[C@H]2OC(=O)C[C@H]([C@@H]12)CO)[C@@H](CNO)C	78.26
124	-6.4	C8H13NO8	O1O[C@@](O[C@H]2OC(=O)CC[C@@H]12)(CNO)COO	78.95
312	-6.4	C8H14N2O9	O1O[C@H](O[C@H]2OC(=O)C[C@@H]([C@@H]12)C(O)(O)N)C(O)(O)N	74.55
263	-6.4	C10H17NO8	O1O[C@H](O[C@H]2OC(=O)C[C@H]([C@@H]12)CO)CC[C@H](ON)O	77.46
446	-6.4	C10H17NO7	O1O[C@H](O[C@H]2OC(=O)C[C@H]([C@@H]12)CO)CCCNO	78.93
283	-6.39	C8H15N3O8	O1O[C@@H](O[C@H]2OC(=O)C[C@@H]([C@@H]12)C(O)(O)N)[C@H](NO)N	75.82
352	-6.39	C9H14O9	O1O[C@H](O[C@H]2OC(=O)[C@@H](C[C@@H]12)COO)[C@@H](OO)C	78.09
706	-6.38	C11H20N2O6	O1O[C@H](O[C@H]2OC(=O)CC[C@@H]12)[C@@H](C[C@@H](NO)C)CN	77.37
156	-6.38	C10H17NO7	O1O[C@H](O[C@H]2OC(=O)C[C@H]([C@@H]12)OC)[C@H](CCN)O	78.3
286	-6.38	C9H14O8	O1O[C@@H](O[C@H]2OC(=O)[C@@H](C[C@@H]12)CO)CCOO	79.28
603	-6.38	C9H16N2O7	O1O[C@H](O[C@H]2OC(=O)CC[C@@H]12)[C@@H](NO)CCNO	78.62
783	-6.38	C10H18N2O6	O1O[C@H](O[C@H]2OC(=O)CC[C@@H]12)[C@@H](C)[C@@H](N)CNO	77.93
766	-6.37	C10H17NO7	O1O[C@H](O[C@H]2OC(=O)[C@@H](C[C@@H]12)COO)CCCN	78.75
226	-6.37	C9H15NO8	O1O[C@@H](O[C@H]2OC(=O)[C@@H](C[C@@H]12)CNO)CCOO	78.75
252	-6.36	C10H17NO8	O1O[C@H](O[C@H]2OC(=O)[C@@H](C[C@@H]12)COO)[C@H](CNO)C	77.55
31	-6.36	C8H14N2O7	O1O[C@H](O[C@H]2OC(=O)C[C@@H]([C@@H]12)CNO)CON	79.46
647	-6.36	C10H17NO7	O1O[C@H](O[C@H]2OC(=O)[C@@H](C[C@@H]12)COO)[C@@H](CC)N	78.09
419	-6.33	C9H14O8	O1O[C@@H](O[C@H]2OC(=O)C[C@H]([C@@H]12)CO)CCOO	79.46
814	-6.31	C9H15NO9	O1O[C@H](O[C@H]2OC(=O)[C@@H](C[C@@H]12)CNO)C[C@H](OO)O	77.51
143	-6.29	C11H18O7	O1OCO[C@H]2OC(=O)C[C@]([C@@H]12)(CO)COCCC	78.82
364	-6.27	C8H13NO7	O1O[C@@H](O[C@H]2OC(=O)C[C@@H]([C@@H]12)OC)CNO	80.03
277	-6.26	C9H16N2O7	O1O[C@H](O[C@H]2OC(=O)C[C@H]([C@@H]12)CO)[C@H](NO)CN	78.48
539	-6.26	C8H13NO7	O1O[C@H](O[C@H]2OC(=O)C[C@@H]([C@@H]12)CNO)CO	79.99
180	-6.25	C8H13NO7	O1O[C@H](O[C@H]2OC(=O)C[C@H]([C@@H]12)OC)CNO	80.03
139	-6.25	C8H13NO8	O1O[C@H](O[C@H]2OC(=O)C[C@@H]([C@@H]12)OC)C(O)(O)N	77.56
234	-6.25	C8H12O8	O1O[C@H](O[C@H]2OC(=O)CC[C@@H]12)[C@H](OO)CO	79.68
889	-6.24	C10H17NO7	O1O[C@H](O[C@H]2OC(=O)CC[C@@H]12)[C@@](C)(CN)COO	77.64
345	-6.22	C8H13NO7	O1O[C@H](O[C@H]2OC(=O)CC[C@@]12CO)CNO	79.55
646	-6.22	C9H15NO8	O1OCO[C@H]2OC(=O)[C@@H]([C@@H]([C@@H]12)CCNO)COO	78.97
11	-6.2	C8H13NO9	O1O[C@H](O[C@H]2OC(=O)C[C@H]([C@@H]12)CO)CN(OO)O	78.04
50	-6.17	C9H17N3O6	O1O[C@H](O[C@H]2OC(=O)[C@@H]([C@@H]([C@@H]12)CN)CN)CNO	78.65
155	-6.16	C8H13NO7	O1O[C@@H](O[C@H]2OC(=O)C[C@@H]([C@@H]12)CO)CNO	79.99
431	-6.16	C11H18O8	O1O[C@H](O[C@H]2OC(=O)[C@@H](C[C@@H]12)COO)CCCOC	78.22
398	-6.16	C10H17NO8	O1O[C@H](O[C@H]2OC(=O)C[C@@H]([C@@H]12)CO)CC[C@H](ON)O	77.46
93	-6.15	C8H13NO8	O1O[C@H](O[C@H]2OC(=O)C[C@H]([C@@H]12)OC)C(O)(O)N	77.56
168	-6.14	C8H13NO8	O1OCO[C@H]2OC(=O)[C@@H](C[C@@]12CNO)COO	79.07
356	-6.14	C9H16N2O8	O1O[C@H](O[C@H]2OC(=O)[C@@H](C[C@@H]12)CNO)[C@@H](NO)CO	77.77
202	-6.14	C8H13NO8	O1O[C@H](O[C@H]2OC(=O)C[C@@H]([C@@H]12)CO)C(O)(O)N	77.52
340	-6.13	C8H12O8	O1OCO[C@H]2OC(=O)CC[C@@]12[C@H](OO)CO	79.6
310	-6.12	C8H14N2O7	O1O[C@@H](O[C@H]2OC(=O)C[C@@H]([C@@H]12)CO)[C@H](NO)N	78.79
38	-6.11	C8H12O8	O1O[C@H](O[C@H]2OC(=O)CC[C@@]12CO)COO	79.55
1053	-6.11	C9H15NO9	O1O[C@H](O[C@H]2OC(=O)[C@@H](C[C@@H]12)COO)[C@@H](OO)CN	77.77
896	-6.1	C10H17NO7	O1O[C@H](O[C@H]2OC(=O)CC[C@@H]12)[C@@H](CCCOO)N	78.39
787	-6.09	C10H18N2O6	O1O[C@H](O[C@H]2OC(=O)[C@@H](C[C@@H]12)CNO)[C@H](C)CN	78.09
383	-6.08	C8H13NO9	O1O[C@H](O[C@H]2OC(=O)C[C@@H]([C@@H]12)C(O)(O)N)COO	77.02
181	-6.08	C8H12O8	O1O[C@H](O[C@H]2OC(=O)CC[C@@]12COO)CO	79.55
164	-6.06	C9H14O8	O1O[C@H](O[C@H]2OC(=O)[C@@H](C[C@@H]12)CO)[C@@H](OO)C	78.62
344	-6.05	C8H12O8	O1O[C@H](O[C@H]2OC(=O)C[C@H]([C@@H]12)OC)COO	80.03
581	-6.03	C11H20N2O6	O1O[C@H](O[C@H]2OC(=O)CC[C@@H]12)[C@@](C)(CN)CCNO	77.11
173	-6.03	C9H14O8	O1O[C@H](O[C@H]2OC(=O)CC[C@@H]12)[C@@](OO)(C)CO	77.89
238	-5.98	C8H13NO8	O1O[C@H](O[C@H]2OC(=O)C[C@@H]([C@@H]12)C(O)(O)N)CO	77.55
347	-5.97	C9H14O8	O1O[C@H](O[C@H]2OC(=O)[C@@H](C[C@@H]12)CO)[C@H](OO)C	78.62
733	-5.97	C8H12O9	O1OCO[C@H]2OC(=O)[C@@H](C[C@@]12COO)COO	79.07
476	-5.97	C9H14O8	O1O[C@@H](O[C@H]2OC(=O)CC[C@@H]12)C[C@H](OO)CO	79.29
251	-5.95	C8H13NO7	O1OCO[C@H]2OC(=O)[C@@H](C[C@@]12CNO)CO	79.61
971	-5.95	C8H14N2O7	O1OCO[C@H]2OC(=O)[C@@H](C[C@@]12CNO)CNO	79.07
729	-5.95	C9H15NO8	O1O[C@H](O[C@H]2OC(=O)[C@@H](C[C@@H]12)COO)CCNO	78.75
794	-5.94	C8H12O9	O1O[C@H](O[C@H]2OC(=O)[C@@H](C[C@@H]12)COO)COO	79.28
623	-5.94	C9H15NO8	O1OCO[C@H]2OC(=O)[C@@H](C[C@@]12CCNO)COO	78.54
375	-5.94	C8H12O8	O1OCO[C@H]2OC(=O)[C@@H](C[C@@]12COO)CO	79.61
830	-5.93	C8H13NO8	O1O[C@H](O[C@H]2OC(=O)[C@@H](C[C@@H]12)CNO)COO	79.28
104	-5.93	C10H17NO8	O1O[C@H](O[C@H]2OC(=O)C[C@H]([C@@H]12)OC)[C@@H](CCNO)O	77.77
321	-5.93	C8H13NO7	O1O[C@H](O[C@H]2OC(=O)[C@@H](C[C@@H]12)CO)CNO	79.82
600	-5.92	C9H15NO8	O1O[C@H](O[C@H]2OC(=O)CC[C@@H]12)[C@@H](NO)CCOO	78.62
1002	-5.91	C9H14O10	O1O[C@H](O[C@H]2OC(=O)[C@@H](C[C@@H]12)COO)[C@@H](COO)O	77.55
189	-5.9	C9H14O8	O1O[C@H](O[C@H]2OC(=O)C[C@H]([C@@H]12)CO)[C@H](OO)C	78.79
2	-5.88	C8H12O7	O1O[C@@H](O[C@H]2OC(=O)C[C@H]([C@@H]12)OC)CO	80.57
748	-5.87	C10H18N2O6	O1O[C@H](O[C@H]2OC(=O)CC[C@@H]12)[C@@H](CCCNO)N	78.39
985	-5.87	C10H17NO7	O1O[C@H](O[C@H]2OC(=O)[C@@H](C[C@@H]12)COO)[C@@H](C)CN	78.09
57	-5.86	C8H14N2O6	O1O[C@H](O[C@H]2OC(=O)C[C@@H]([C@@H]12)CN)CNO	79.99
100	-5.85	C8H13NO7	O1O[C@H](O[C@H]2OC(=O)C[C@H]([C@@H]12)CO)CNO	79.99
353	-5.85	C8H12O8	O1O[C@H](O[C@H]2OC(=O)C[C@H]([C@@H]12)CO)COO	79.99
215	-5.85	C8H12O7	O1O[C@H](O[C@H]2OC(=O)CC[C@@]12CO)CO	80.09
425	-5.83	C8H14N2O7	O1O[C@@H](O[C@H]2OC(=O)[C@@H](C[C@@H]12)CNO)CNO	79.28
378	-5.82	C8H13NO8	O1O[C@@H](O[C@H]2OC(=O)[C@@H](C[C@@H]12)COO)CNO	79.28
272	-5.82	C8H12O8	O1O[C@H](O[C@H]2OC(=O)C[C@@H]([C@@H]12)CO)COO	79.99
511	-5.82	C8H13NO8	O1O[C@H](O[C@H]2OC(=O)[C@@H](C[C@@H]12)CO)C(O)(O)N	77.35
562	-5.81	C8H14N2O7	O1OCO[C@H]2OC(=O)[C@@H]([C@@H]([C@@H]12)CNO)CNO	79.5
260	-5.78	C8H13NO7	O1O[C@@H](O[C@H]2OC(=O)C[C@H]([C@@H]12)CO)CNO	79.99
413	-5.75	C8H13NO8	O1O[C@H](O[C@H]2OC(=O)C[C@H]([C@@H]12)CO)C(O)(O)N	77.52
665	-5.74	C9H16N2O7	O1O[C@H](O[C@H]2OC(=O)[C@@H](C[C@@H]12)CNO)CCNO	78.75
422	-5.72	C8H12O7	O1O[C@H](O[C@H]2OC(=O)C[C@@H]([C@@H]12)CO)CO	80.53
760	-5.72	C10H18N2O7	O1O[C@H](O[C@H]2OC(=O)[C@@H](C[C@@H]12)CCNO)CCNO	78.22
73	-5.72	C9H14O9	O1OCO[C@H]2OC(=O)C[C@H]([C@@H]12)OC[C@@H](COO)O	78.79
692	-5.68	C10H18N2O6	O1O[C@H](O[C@H]2OC(=O)[C@@H](C[C@@H]12)CNO)[C@@H](CC)N	78.09
267	-5.61	C10H17NO8	O1O[C@H](O[C@H]2OC(=O)[C@@H](C[C@@H]12)CO)[C@@H](CCNO)O	77.55
125	-5.6	C8H12O7	O1O[C@H](O[C@H]2OC(=O)C[C@H]([C@@H]12)OC)CO	80.57
634	-5.58	C8H13NO8	O1OCO[C@H]2OC(=O)[C@@H](C[C@@]12COO)CNO	79.07
516	-5.55	C8H12O7	O1OCO[C@H]2OC(=O)C[C@H]([C@@H]12)OCCO	80.88
250	-5.52	C9H14O9	O1O[C@H](O[C@H]2OC(=O)[C@@H](C[C@@H]12)COO)[C@H](OO)C	78.09
41	-5.52	C8H13NO7	O1O[C@H](O[C@H]2OC(=O)[C@@H](C[C@@H]12)CN)COO	79.82
384	-5.51	C10H17NO7	O1O[C@H](O[C@H]2OC(=O)CC[C@@H]12)[C@@H](O)CCCNO	78.39
874	-5.49	C8H13NO8	O1O[C@H](O[C@H]2OC(=O)[C@@H](C[C@@H]12)COO)CNO	79.28
209	-5.49	C9H14O8	O1OCO[C@H]2OC(=O)C[C@H]([C@@H]12)OC[C@@H](OO)C	78.88
131	-5.48	C8H12O7	O1OCO[C@H]2OC(=O)[C@@H](C[C@@]12CO)CO	80.14
402	-5.47	C8H12O8	O1O[C@H](O[C@H]2OC(=O)[C@@H](C[C@@H]12)COO)CO	79.82
99	-5.42	C8H12O7	O1O[C@H](O[C@H]2OC(=O)CC[C@@H]12)[C@@H](O)CO	79.99
365	-5.38	C8H12O7	O1OCO[C@H]2OC(=O)C[C@H]([C@@H]12)[C@@H](O)CO	80.16
381	-5.37	C8H13NO9	O1O[C@H](O[C@H]2OC(=O)[C@@H](C[C@@H]12)COO)C(O)(O)N	76.82
418	-5.35	C10H17NO7	O1OCO[C@H]2OC(=O)C[C@H]([C@@H]12)OC[C@@H](NO)CC	78.74
284	-5.34	C8H12O7	O1O[C@H](O[C@H]2OC(=O)C[C@H]([C@@H]12)CO)CO	80.53
336	-5.28	C8H12O7	O1O[C@H](O[C@H]2OC(=O)[C@@H](C[C@@H]12)CO)CO	80.35
49	-5.27	C8H13NO6	O1OCO[C@H]2OC(=O)[C@@H]([C@H]([C@@H]12)OC)CN	80.71
429	-5.25	C8H12O7	O1OCO[C@H]2OC(=O)[C@@H]([C@H]([C@@H]12)OC)CO	80.71
12	-5.25	C8H13NO6	O1OCO[C@H]2OC(=O)C[C@@H]([C@@]12CO)CN	80.19
330	-5.2	C8H12O8	O1OCO[C@H]2OC(=O)[C@@H]([C@@H]([C@@H]12)CO)COO	80.03
190	-5.2	C8H12O7	O1OCO[C@H]2OC(=O)[C@@H]([C@@H]([C@@H]12)CO)CO	80.57
116	-5.11	C8H12O7	O1OCO[C@H]2OC(=O)CC([C@@H]12)(CO)CO	80.52
152	-5.09	C8H12O8	O1O[C@@H](O[C@H]2OC(=O)[C@@H](C[C@@H]12)COO)CO	79.82
162	-4.97	C8H12O8	O1OCO[C@H]2OC(=O)[C@@H](C[C@@]12CO)COO	79.61
389	-4.93	C8H13NO7	O1OCO[C@H]2OC(=O)[C@@H](C[C@@]12CO)CNO	79.61
403	-4.83	C8H12O7	O1OCO[C@H]2OC(=O)[C@@H]([C@H]([C@@H]12)CO)CO	80.57
459	-4.82	C8H12O8	O1OCO[C@H]2OC(=O)[C@@H]([C@H]([C@@H]12)CO)COO	80.03
450	-4.79	C8H13NO7	O1O[C@H](O[C@H]2OC(=O)[C@@H](C[C@@H]12)CNO)CO	79.82
394	-3.91	C8H12O8	O1OCO[C@H]2OC(=O)[C@@H](C[C@@H]12)[C@@H](O)COO	79.43
